# Supplementary material for: Cysteine-Altering NOTCH3 Variants Are Associated with an Increased Risk of Autoimmune Diseases
Source: J Clin Med. 2023 Sep 29;12(19):6278. doi: 10.3390/jcm12196278 (PMC10573689; doi:10.3390/jcm12196278)
Supplement: Supplementary file 1 [file jcm-12-06278-s001.zip]

Archive with 1 entries (1 files):
- jcm-2609480-supplementary.pdf
